# Supplementary material for: Hypoxia Increases ATX Expression by Histone Crotonylation in a HIF-2α-Dependent Manner
Source: Int J Mol Sci. 2023 Apr 11;24(8):7031. doi: 10.3390/ijms24087031 (PMC10138485; doi:10.3390/ijms24087031)
Supplement: Supplementary file 1 [file ijms-24-07031-s001.zip]

Archive with 1 entries (1 files):
- ijms-2226779-supplementary.pdf
